# Supplementary material for: Comparative Analysis of the Mitochondrial Genomes of Chloropidae and Their Implications for the Phylogeny of the Family
Source: Int J Mol Sci. 2024 Mar 2;25(5):2920. doi: 10.3390/ijms25052920 (PMC10932363; doi:10.3390/ijms25052920)
Supplement: Supplementary file 1 [file ijms-25-02920-s001.zip]

Archive with 1 entries (1 files):
- ijms-2840974-supplementary.pdf
